# Supplementary material for: Molecular and Functional Characterization of Pyrokinin-Like Peptides in the Western Tarnished Plant Bug Lygus hesperus (Hemiptera: Miridae)
Source: Insects. 2021 Oct 6;12(10):914. doi: 10.3390/insects12100914 (PMC8541414; doi:10.3390/insects12100914)
Supplement: Supplementary file 1 [file insects-12-00914-s001.zip]

Archive with 3 entries (2 files):
- [Insects] insects-1385913-Supplementary materials/
- [Insects] insects-1385913-Supplementary materials/Fig S1 R3.pdf
- [Insects] insects-1385913-Supplementary materials/Table S1 accession phylogeny.xlsx
